# Supplementary material for: Docetaxel-Loaded Methoxy poly(ethylene glycol)-poly (L-lactic Acid) Nanoparticles for Breast Cancer: Synthesis, Characterization, Method Validation, and Cytotoxicity
Source: Pharmaceuticals (Basel). 2023 Nov 13;16(11):1600. doi: 10.3390/ph16111600 (PMC10675362; doi:10.3390/ph16111600)
Supplement: Supplementary file 1 [file pharmaceuticals-16-01600-s001.zip]

Archive with 1 entries (1 files):
- pharmaceuticals-2654500-supplementary.pdf
